# Supplementary material for: Common DNA Variants Accurately Rank an Individual of Extreme Height
Source: Int J Genomics. 2018 Sep 4;2018:5121540. doi: 10.1155/2018/5121540 (PMC6142724; doi:10.1155/2018/5121540)
Supplement: Supplementary Materials — Supplementary Table 1: provides the 2910 SNPs used to create the height scores as well as the beta scores from the GIANT consortium for each SNP. [file 5121540.f1.txt]

CHR	Position	SNP	GIANT Betas
1	2033256	rs908742	0.018
1	2038732	rs12410859	0.027
1	2061969	rs3107157	0.018
1	2163568	rs263533	0.023
1	2180524	rs260513	0.018
1	9285721	rs10489436	-0.03
1	9292282	rs9434723	0.029
1	9336762	rs9434755	-0.023
1	9535303	rs7418365	-0.018
1	11129848	rs2791653	0.02
1	11288758	rs1064261	-0.02
1	11326788	rs1074078	0.018
1	17289911	rs6691985	-0.032
1	17290058	rs6696928	-0.032
1	17301672	rs761423	-0.033
1	17318065	rs2076604	0.034
1	17319287	rs4920608	0.033
1	17331676	rs3738814	0.035
1	17337391	rs2076600	-0.037
1	17342783	rs11203280	-0.031
1	17342924	rs9435739	0.028
1	17359386	rs10887990	-0.029
1	17379029	rs2235928	0.027
1	17382946	rs3754507	-0.025
1	17395480	rs2076599	0.025
1	17398849	rs3818042	0.025
1	17412501	rs2076616	0.022
1	17413459	rs2076614	-0.021
1	19775113	rs4912096	-0.019
1	21575045	rs212515	-0.017
1	21583311	rs212524	-0.021
1	22477493	rs7542242	-0.018
1	22498765	rs2179378	0.019
1	23278632	rs620514	0.021
1	23294839	rs648322	-0.023
1	23429122	rs1208932	-0.027
1	23513980	rs641032	0.026
1	23547194	rs10917362	0.023
1	23548871	rs10917363	-0.023
1	25015418	rs4648873	0.023
1	25158500	rs6667299	-0.023
1	26383875	rs2275947	-0.02
1	26387423	rs2997447	0.022
1	26402820	rs3008419	-0.025
1	26526439	rs17257155	-0.025
1	26580790	rs4659415	0.022
1	26615616	rs4233458	0.018
1	26743903	rs6683792	-0.021
1	26756856	rs17261915	0.022
1	26873245	rs2278978	-0.02
1	32336098	rs671101	-0.022
1	32343368	rs594540	0.031
1	32371442	rs16834765	0.045
1	32371523	rs682654	0.026
1	38023822	rs11586828	-0.032
1	40778377	rs1983658	-0.022
1	40789927	rs11207870	-0.022
1	41449859	rs7523029	-0.018
1	41487337	rs17357954	0.033
1	41524538	rs4660184	0.024
1	41573646	rs570594	-0.029
1	41582006	rs213765	0.023
1	41615358	rs213769	-0.017
1	41634956	rs11802778	0.025
1	41755556	rs11209799	0.018
1	41764175	rs12037657	0.02
1	41821779	rs4660527	-0.017
1	46020795	rs666720	0.017
1	46094027	rs1250	-0.018
1	46223086	rs11211176	-0.019
1	46248645	rs4626927	-0.018
1	47844464	rs6795	-0.018
1	47873684	rs2405922	-0.017
1	47932550	rs543640	-0.021
1	47968050	rs2065946	0.027
1	51118253	rs10788930	0.023
1	51362441	rs12076849	0.037
1	51528697	rs4131141	0.028
1	86481084	rs618555	0.019
1	89107857	rs12041174	-0.017
1	89144053	rs10922478	-0.027
1	89417695	rs2765524	0.022
1	89426260	rs2765527	-0.023
1	92977275	rs1886682	-0.024
1	93017221	rs6603986	0.02
1	93259193	rs4847370	0.026
1	93368309	rs2255723	0.021
1	95782971	rs17113362	-0.058
1	103352451	rs2229783	0.016
1	103409100	rs12046389	0.019
1	103424803	rs6672647	0.02
1	103441814	rs2061705	0.02
1	103458914	rs12139120	-0.023
1	103551498	rs4908290	0.019
1	103571751	rs11164672	-0.02
1	109817838	rs660240	0.02
1	113129128	rs6671645	-0.019
1	118510784	rs1033728	0.016
1	118855587	rs9428104	-0.043
1	118867465	rs6671992	-0.026
1	118882550	rs10923548	-0.03
1	118884512	rs2474946	-0.036
1	118936321	rs10489732	0.018
1	118938522	rs2145419	0.028
1	118953104	rs17038273	0.034
1	118971450	rs17038298	-0.027
1	118973932	rs6428750	0.022
1	119680967	rs6428798	0.018
1	119687012	rs6699136	0.017
1	146724408	rs3737845	-0.03
1	146747153	rs6680778	-0.026
1	146837703	rs2353975	0.03
1	149938745	rs3767628	0.024
1	149989434	rs12023231	0.035
1	150039207	rs3754047	-0.027
1	150990825	rs3738480	-0.019
1	151150857	rs11204785	-0.018
1	151259543	rs3748545	-0.029
1	151313774	rs7552906	-0.018
1	160399586	rs6688100	0.016
1	170649279	rs4656794	0.021
1	172034439	rs4916418	0.024
1	172083881	rs6694089	0.039
1	172087026	rs10158753	-0.021
1	172095226	rs733190	-0.03
1	172105162	rs17277008	-0.039
1	172112954	rs2819530	-0.027
1	172137019	rs17361886	0.034
1	172137119	rs672740	-0.021
1	172156886	rs583578	-0.027
1	172191394	rs477289	-0.029
1	172241251	rs2421992	0.024
1	172303509	rs10911603	0.029
1	172331059	rs1894633	-0.02
1	172355841	rs17369123	0.031
1	172369347	rs9425596	-0.017
1	172388778	rs9425311	-0.017
1	172400484	rs6702667	0.016
1	172410967	rs1063412	-0.02
1	172433944	rs6700880	-0.024
1	172435451	rs4244193	0.027
1	172445883	rs7551242	-0.02
1	172450689	rs4916263	0.019
1	176772360	rs1325597	-0.022
1	176811873	rs1044299	0.025
1	176816410	rs2038114	-0.022
1	183072590	rs2296288	0.023
1	183081194	rs10911251	0.016
1	183983580	rs10494572	0.027
1	183990746	rs10911494	0.017
1	184002874	rs756199	-0.038
1	184010727	rs10494574	0.046
1	184038151	rs6700096	0.028
1	184051573	rs1327144	-0.034
1	184053769	rs10911506	-0.022
1	184128264	rs6424925	0.026
1	184148645	rs4650656	0.02
1	184161757	rs2025808	0.021
1	184192465	rs6696916	0.022
1	184195075	rs10911530	-0.018
1	184210805	rs2840274	-0.017
1	184298164	rs2151171	0.018
1	203766395	rs6693481	0.018
1	211914587	rs3862952	0.022
1	212108945	rs7547097	0.019
1	212190116	rs2993531	-0.016
1	212277107	rs1387815	-0.018
1	214604236	rs4615815	0.024
1	214622818	rs4394613	0.021
1	215058414	rs1268910	0.021
1	218516310	rs10495098	0.019
1	218523730	rs1417488	0.022
1	218597859	rs1342586	0.031
1	218617900	rs6683598	0.034
1	218681971	rs796395	-0.021
1	218958105	rs6683441	0.02
1	219009835	rs2647116	-0.022
1	219013302	rs4846281	0.017
1	219596070	rs2820455	0.023
1	219604950	rs2085261	0.021
1	219700334	rs6704014	-0.019
1	219700471	rs2785979	-0.02
1	219736063	rs9431182	-0.021
1	219739907	rs11118343	0.022
1	219739966	rs4428898	-0.023
1	219777110	rs11118356	-0.022
1	219786890	rs10779363	-0.02
1	221209184	rs7542237	-0.017
1	221328346	rs7515181	-0.024
1	221351145	rs2039958	0.02
1	221365849	rs6541181	-0.02
1	227494029	rs7518813	-0.025
1	227558142	rs10916130	0.023
1	227579344	rs11584506	0.022
1	227586401	rs6659701	-0.018
1	227595966	rs4601553	0.019
1	227603763	rs3014294	-0.022
1	227618683	rs12125212	0.019
1	227619332	rs12126205	0.02
1	227622364	rs10916145	-0.017
1	227637068	rs12128670	-0.026
1	227677506	rs903698	-0.016
1	227758072	rs12025815	-0.02
1	227772396	rs3942992	-0.038
1	227912474	rs12097239	-0.033
1	227957591	rs10916205	-0.021
1	228006435	rs10916216	0.022
1	228017395	rs4622126	0.036
1	228029955	rs12129350	0.04
1	243617188	rs11810833	-0.026
1	243664857	rs1058304	0.018
2	1635176	rs6713543	0.038
2	1642070	rs12714332	-0.022
2	1643208	rs7578605	-0.045
2	1752229	rs2382558	-0.02
2	1755898	rs13416067	0.02
2	1770592	rs10202833	-0.021
2	1771963	rs13403634	0.023
2	1775648	rs10048625	0.027
2	1778558	rs1124200	-0.019
2	10178479	rs3885668	-0.022
2	10194192	rs4669522	0.022
2	10194487	rs7632	0.02
2	18574952	rs2345835	-0.018
2	19573642	rs4666483	-0.023
2	20112796	rs957614	0.02
2	23887437	rs1991083	0.026
2	23938883	rs2339851	-0.026
2	23948466	rs918814	-0.018
2	23973603	rs2712065	0.025
2	24049453	rs2339928	0.021
2	24066193	rs4233703	-0.021
2	24251787	rs2339940	0.025
2	24252436	rs3204	-0.024
2	24275306	rs10185680	-0.021
2	24305512	rs4149372	0.019
2	24358652	rs13035774	0.021
2	24689512	rs2702068	-0.03
2	24724553	rs9677360	0.027
2	24725464	rs11125627	0.027
2	24769815	rs11125662	-0.02
2	24915342	rs6749833	-0.033
2	24925294	rs11125751	0.028
2	24974945	rs11125763	-0.032
2	25038268	rs2082881	0.031
2	25046090	rs1127568	0.019
2	25070645	rs1344840	0.04
2	25074086	rs11678026	-0.027
2	25097644	rs13407913	0.032
2	25106265	rs12986610	-0.032
2	25132192	rs6722587	-0.032
2	25153986	rs6726261	0.033
2	25165825	rs17046742	-0.037
2	25169200	rs1172294	0.036
2	25172309	rs955855	-0.029
2	25302237	rs17744519	0.029
2	25314186	rs2918630	-0.027
2	25339658	rs4665284	0.026
2	25341838	rs12992354	-0.02
2	25359254	rs10202934	0.03
2	25368005	rs10188516	0.03
2	25373298	rs13428823	-0.036
2	25385638	rs7565427	0.025
2	25402280	rs874401	0.039
2	25433366	rs11686210	-0.034
2	25463483	rs2289195	0.038
2	25485735	rs11887120	0.03
2	25510276	rs11677670	-0.023
2	27742603	rs780093	-0.02
2	33242555	rs219186	0.022
2	33297412	rs445151	0.022
2	33358079	rs897090	-0.022
2	33360338	rs1545552	-0.029
2	33360556	rs4670256	0.029
2	33392911	rs6728094	0.018
2	33413640	rs6712473	0.023
2	36770192	rs848607	-0.023
2	36771701	rs2276671	-0.022
2	36780549	rs10172196	0.018
2	37963965	rs11683151	-0.041
2	42462930	rs13416119	0.029
2	43078670	rs4277572	-0.017
2	43576997	rs6544646	0.017
2	43850590	rs11886047	-0.022
2	44376526	rs2333821	0.02
2	44439860	rs6544748	-0.029
2	44440853	rs4952703	0.029
2	44464629	rs4953074	-0.027
2	44502788	rs3738985	0.025
2	44644257	rs1067386	-0.017
2	44674861	rs1067405	0.022
2	44759714	rs936039	0.026
2	44771535	rs10170837	0.018
2	44775683	rs12712919	-0.019
2	44867396	rs6544766	0.021
2	44991100	rs343935	-0.024
2	46932666	rs13411633	-0.017
2	46938789	rs13025984	-0.027
2	46948175	rs897529	-0.016
2	46959631	rs7591613	-0.04
2	47008964	rs6756738	-0.023
2	54817683	rs6545432	0.019
2	54823310	rs6739099	-0.018
2	54903139	rs2941588	0.02
2	54904592	rs2007020	-0.019
2	54913312	rs17046153	0.021
2	54915044	rs6717369	0.018
2	54941951	rs2567842	-0.021
2	54954824	rs354239	-0.018
2	55850263	rs782603	-0.036
2	55902416	rs706550	-0.03
2	55963418	rs6729407	0.029
2	55973732	rs2163237	-0.026
2	56008904	rs7577894	0.019
2	56010255	rs10496053	-0.043
2	56010803	rs4355154	0.037
2	56011881	rs732132	-0.046
2	56014270	rs11693381	-0.044
2	56031285	rs1430189	-0.027
2	56032652	rs7560657	-0.053
2	56034163	rs13409792	-0.025
2	56036796	rs6545522	-0.028
2	56067567	rs6723018	-0.037
2	56068378	rs10180043	0.023
2	56082610	rs6545528	0.032
2	56088277	rs4352264	-0.018
2	56108333	rs1346786	-0.045
2	56108689	rs11680866	0.037
2	56119657	rs727878	-0.032
2	56130640	rs1430195	-0.02
2	56150864	rs3762515	0.033
2	56177013	rs11685113	-0.017
2	56189618	rs1432559	-0.031
2	56190273	rs6735393	-0.031
2	56191470	rs2868985	0.026
2	56191794	rs724540	-0.03
2	56193418	rs6747490	-0.026
2	56216904	rs7558150	-0.046
2	56258347	rs752815	-0.044
2	56280428	rs891881	-0.016
2	56357582	rs929689	0.018
2	56357846	rs1811272	0.02
2	68350615	rs751759	-0.017
2	68376376	rs2278789	0.018
2	71443645	rs4852772	0.02
2	71516191	rs6725892	-0.022
2	71589743	rs2542509	-0.018
2	71633389	rs6714975	-0.022
2	71953686	rs6749644	-0.018
2	88817092	rs7595875	0.017
2	88820164	rs6759503	0.017
2	88840761	rs7592744	0.021
2	88895123	rs13045	0.032
2	88933316	rs1606803	0.032
2	88990266	rs17037578	-0.02
2	89004147	rs2222029	0.016
2	89052026	rs335124	0.028
2	89125131	rs2012201	0.021
2	97333492	rs13014679	0.04
2	98333290	rs11683207	0.023
2	109106381	rs12104502	-0.019
2	121582095	rs3943553	-0.034
2	121600201	rs13387130	-0.039
2	121612659	rs2166898	-0.027
2	121618125	rs4848124	-0.018
2	134434824	rs7567288	-0.029
2	134474254	rs4494809	-0.018
2	134495945	rs1374405	-0.028
2	134509873	rs7568496	0.029
2	136237994	rs4954259	-0.034
2	145242122	rs6755392	0.017
2	169681749	rs558922	0.017
2	169683061	rs10198693	-0.018
2	169686559	rs487756	-0.018
2	169690729	rs522893	-0.018
2	169703896	rs529002	-0.019
2	169703974	rs11676084	-0.022
2	169714350	rs2632380	-0.018
2	169721381	rs3931	0.019
2	172107822	rs7566096	0.018
2	172174263	rs2111459	0.023
2	172481465	rs997634	0.02
2	174815898	rs6746356	0.019
2	178632479	rs934798	-0.027
2	178712283	rs7570981	-0.029
2	178792461	rs16865921	-0.037
2	178877989	rs17636214	0.039
2	178957158	rs6433712	0.035
2	179003272	rs334066	-0.022
2	179074676	rs2366157	0.017
2	183240018	rs7585752	-0.016
2	191553931	rs4853516	-0.017
2	191634958	rs13412750	0.02
2	191720132	rs1882397	-0.018
2	191728044	rs11893307	0.02
2	191784775	rs1921907	0.017
2	191786868	rs13000464	0.018
2	203126559	rs6758561	0.018
2	203134839	rs13392645	0.026
2	203194256	rs6435143	0.019
2	216394251	rs11673781	0.019
2	216401599	rs13030883	0.018
2	217938519	rs4674132	-0.017
2	218109403	rs13014006	0.02
2	218121776	rs4674138	-0.022
2	218146080	rs17181956	-0.028
2	218271719	rs6759952	-0.022
2	218275370	rs4674167	-0.026
2	218292652	rs1478581	-0.03
2	218296003	rs1382435	-0.022
2	218300530	rs16857630	0.031
2	218578035	rs934240	0.025
2	218942976	rs10932745	0.018
2	218955809	rs10804264	0.018
2	219000734	rs1126579	0.019
2	219066980	rs10206984	0.019
2	219080978	rs6720449	-0.019
2	219093934	rs17572109	-0.028
2	219171191	rs2014615	-0.021
2	219184872	rs4552182	0.019
2	219195799	rs10932775	0.019
2	219202484	rs12471773	-0.025
2	219209796	rs921970	-0.018
2	219233452	rs7586267	0.019
2	219261176	rs2279014	-0.018
2	219287370	rs10165754	0.027
2	219513782	rs4674322	0.028
2	219642601	rs7603709	-0.027
2	219647487	rs4674338	-0.023
2	219664977	rs12694443	-0.026
2	219896981	rs10932793	-0.038
2	219920412	rs3731881	-0.019
2	219949184	rs16859517	0.067
2	220011092	rs2293081	0.036
2	220035118	rs13029742	-0.031
2	220036390	rs6436122	0.058
2	220037444	rs17655123	-0.034
2	220037756	rs1043160	-0.017
2	220100787	rs2293079	-0.032
2	220165763	rs2292606	0.034
2	225042437	rs2602676	0.02
2	225073276	rs1563127	0.022
2	225076480	rs978888	0.019
2	225078491	rs2629043	0.021
2	225087829	rs6717510	0.021
2	225157732	rs2894530	0.016
2	232271284	rs13030174	0.023
2	232289244	rs2369271	0.021
2	232321956	rs7598759	-0.027
2	232325692	rs12996154	0.024
2	232331734	rs4973410	-0.025
2	232368905	rs7597348	0.027
2	232369533	rs1584460	0.03
2	232381245	rs6754952	0.027
2	232387063	rs10172595	0.016
2	232404469	rs1797397	0.025
2	232415981	rs1797388	0.02
2	232433761	rs1434519	0.018
2	232462504	rs4973451	0.019
2	232464308	rs13384421	-0.017
2	232631211	rs1464974	-0.021
2	232653173	rs17271845	-0.021
2	232720739	rs10195385	0.017
2	232721071	rs7590444	-0.022
2	232728437	rs2067564	-0.023
2	232730151	rs4973492	0.023
2	232747892	rs736326	-0.021
2	232772215	rs16828513	-0.03
2	232779223	rs2679184	0.031
2	232796610	rs749052	0.067
2	232797966	rs2580816	-0.041
2	232798723	rs2580817	-0.047
2	232857909	rs3116154	0.06
2	232968535	rs2060971	0.067
2	233005775	rs3103257	0.029
2	233029165	rs17199879	-0.093
2	233059815	rs3116193	0.055
2	233094365	rs6437055	0.029
2	233120758	rs2633266	-0.052
2	233122412	rs2853362	0.031
2	233124685	rs2633264	0.028
2	233149600	rs13020779	0.037
2	233182066	rs11676320	0.043
2	233211861	rs6747223	-0.029
2	233215403	rs883013	-0.031
2	233227833	rs2741302	0.021
2	233257532	rs2853406	0.05
2	233362267	rs1190462	-0.024
2	233383416	rs2697800	0.022
2	233407120	rs2853462	0.027
2	233438786	rs2293338	0.027
2	241734754	rs734586	-0.017
2	241744372	rs4455151	0.018
2	241794655	rs10933638	0.019
2	241805851	rs7340215	-0.017
2	241891799	rs4464265	-0.019
2	242151585	rs7593101	-0.02
2	242386870	rs7556786	-0.025
2	242409933	rs11682333	0.02
2	242412109	rs3771588	0.019
2	242440221	rs13013693	-0.023
2	242496325	rs7572476	-0.023
3	11640601	rs2442776	0.023
3	11647301	rs892936	-0.044
3	11667766	rs2574711	-0.035
3	11682129	rs2443704	0.038
3	12635706	rs1532533	-0.017
3	13537336	rs1116048	0.026
3	13540334	rs2675231	-0.028
3	13548520	rs1356234	-0.021
3	13551420	rs2655225	-0.032
3	13551810	rs2675229	0.038
3	13555665	rs2655226	-0.027
3	38004661	rs6776745	-0.025
3	38013493	rs6789468	-0.024
3	38023553	rs10095	-0.03
3	38051941	rs9857730	-0.025
3	38086463	rs11713291	0.04
3	41240177	rs3864004	0.018
3	47511698	rs17784714	0.022
3	50504896	rs2236988	0.026
3	50728997	rs6446212	0.029
3	51064661	rs6445717	0.026
3	51071713	rs13088462	-0.059
3	51192126	rs4256170	0.19
3	51204788	rs6787805	0.027
3	51372940	rs7625006	0.024
3	52261031	rs187084	0.018
3	52456973	rs2272088	0.021
3	52467324	rs13091025	0.03
3	52530787	rs17052201	-0.029
3	52825462	rs1076425	0.025
3	52874288	rs6445538	0.028
3	52896855	rs11130329	-0.028
3	52898427	rs13076033	-0.033
3	52904550	rs13089851	-0.045
3	53003179	rs11717619	-0.04
3	53060637	rs2255107	0.028
3	53118204	rs2564929	0.017
3	53123273	rs891368	0.029
3	53138254	rs1560333	0.031
3	53147886	rs13433700	0.018
3	55411763	rs2034172	-0.018
3	56533402	rs2201057	-0.021
3	56558203	rs13062770	-0.021
3	56581983	rs13093662	0.019
3	56593680	rs11130525	-0.029
3	56594121	rs17235684	0.033
3	56597954	rs6769055	0.024
3	56654141	rs2291501	-0.02
3	56716922	rs958755	0.028
3	56740101	rs6445815	0.022
3	56785556	rs6792241	-0.021
3	57528503	rs9311651	-0.022
3	57978283	rs9811415	0.022
3	58018879	rs865726	-0.022
3	58025903	rs1718481	-0.018
3	61513495	rs6794009	-0.016
3	67416322	rs17806888	0.034
3	68622366	rs2175513	-0.017
3	72393312	rs9815886	0.019
3	72398604	rs9870681	-0.031
3	72400695	rs12497693	0.019
3	72422131	rs2272078	-0.019
3	72432888	rs7628338	0.025
3	72437413	rs9863706	-0.034
3	72505316	rs9870697	0.017
3	98683640	rs13094707	-0.027
3	98715635	rs6764579	0.032
3	98715823	rs7633464	0.019
3	99107683	rs2700648	0.019
3	99221871	rs2670339	0.019
3	99271993	rs2089983	-0.021
3	99330847	rs9872048	0.019
3	99340297	rs16841441	0.021
3	99345023	rs534705	-0.02
3	99420192	rs1610265	0.032
3	112825573	rs2613946	-0.018
3	112831824	rs1797620	-0.02
3	112847562	rs871595	-0.016
3	114199650	rs9873460	-0.018
3	114208597	rs2718423	-0.024
3	114467929	rs16823186	-0.03
3	114503412	rs11718235	0.034
3	114553234	rs2399510	-0.036
3	114576087	rs6796834	-0.03
3	114585004	rs677754	0.04
3	114585716	rs664244	0.038
3	129020778	rs6765930	-0.037
3	129041882	rs6790635	-0.033
3	129045906	rs7636293	0.017
3	129054338	rs7612685	-0.027
3	134170971	rs7650509	-0.017
3	134195885	rs934093	-0.025
3	134325626	rs4074522	0.023
3	134348796	rs13083717	-0.02
3	135720673	rs9872542	0.018
3	135773469	rs13097248	0.024
3	135785491	rs10048942	0.026
3	135800693	rs13079205	0.026
3	135953476	rs661739	0.016
3	135974216	rs9844666	-0.029
3	136065565	rs9832813	0.025
3	136088038	rs9860801	-0.017
3	136345819	rs13066401	0.026
3	136351550	rs9847427	-0.028
3	136677581	rs12054220	0.018
3	136752551	rs754694	0.017
3	136752590	rs13099657	-0.026
3	136760945	rs6772642	0.018
3	136761075	rs9845921	0.018
3	136795393	rs9819250	-0.023
3	136811406	rs6439686	-0.02
3	136835237	rs9855204	0.02
3	136949378	rs2221456	-0.021
3	137012388	rs9851969	0.018
3	141042222	rs6777886	0.037
3	141046859	rs4683600	0.043
3	141055901	rs6807533	0.034
3	141058687	rs4683602	0.041
3	141061438	rs9823785	0.052
3	141063953	rs9838625	0.058
3	141066886	rs7624559	0.041
3	141073675	rs6784404	0.062
3	141074962	rs13095453	0.057
3	141107612	rs10513136	-0.044
3	141121814	rs2871960	-0.078
3	141133960	rs13091182	0.068
3	141134818	rs16851397	-0.056
3	141135126	rs11919595	-0.059
3	141137035	rs9825379	0.057
3	141145315	rs6762826	-0.045
3	141158212	rs7612543	0.042
3	141180511	rs11709875	-0.042
3	141205185	rs3821712	0.034
3	141341842	rs9844564	-0.037
3	141644808	rs1050190	-0.019
3	142523349	rs3821647	0.021
3	157071871	rs12637476	0.019
3	157672947	rs9825122	0.02
3	157804409	rs4679819	-0.021
3	157828322	rs11713363	-0.021
3	158092801	rs6774461	-0.019
3	158104706	rs7648196	0.017
3	171893935	rs6768553	-0.024
3	171915776	rs7643363	0.025
3	171917715	rs9853317	0.03
3	171964223	rs12635823	-0.023
3	171967050	rs13099331	0.029
3	171970859	rs4243400	-0.037
3	171973787	rs13094143	0.032
3	171973943	rs13098737	0.024
3	171995605	rs4894535	0.029
3	171997463	rs4894413	-0.024
3	172107366	rs7638080	-0.019
3	172113324	rs1285082	0.017
3	172121904	rs585026	-0.027
3	172122467	rs519352	-0.019
3	172123471	rs9881522	0.028
3	172133487	rs2593858	-0.024
3	172158397	rs1403637	0.022
3	172163449	rs509035	0.031
3	172193000	rs11713751	0.018
3	172198469	rs6801674	0.022
3	172202999	rs2084373	0.021
3	172228827	rs1126161	0.017
3	172233369	rs4894559	0.025
3	172234969	rs3136591	-0.019
3	172236440	rs231983	-0.022
3	172240215	rs1823227	0.019
3	172242747	rs388515	-0.024
3	172270021	rs232000	0.018
3	183397507	rs9856997	-0.021
3	183481246	rs6443904	0.021
3	183545750	rs1378909	-0.023
3	185431283	rs17826758	-0.034
3	185544309	rs11705701	0.029
3	187440506	rs1005099	-0.02
3	191081486	rs9868286	-0.019
3	191111160	rs9841435	-0.02
4	1701317	rs2247341	0.027
4	1721654	rs2854915	0.022
4	2155017	rs554222	-0.039
4	2181080	rs6830513	0.027
4	2192037	rs6599417	0.025
4	2232600	rs13434944	0.041
4	2256716	rs2236998	0.024
4	5022496	rs4689977	0.028
4	7896866	rs17770213	-0.017
4	8604153	rs3822202	-0.021
4	8608634	rs2302580	-0.029
4	12838429	rs2540834	-0.018
4	12862476	rs10939459	-0.018
4	12870217	rs10805311	-0.018
4	12889196	rs7697521	0.021
4	12901753	rs223929	0.022
4	12904672	rs11722503	0.056
4	12938795	rs7679576	0.019
4	12949656	rs759439	-0.017
4	12963574	rs763318	-0.021
4	12972256	rs223989	0.022
4	13182756	rs7685975	-0.02
4	13245646	rs6847194	-0.019
4	13253576	rs11935978	-0.017
4	17695453	rs2109519	-0.018
4	17747023	rs6844932	0.022
4	17782264	rs740672	0.048
4	17789420	rs16895737	0.065
4	17811914	rs7667864	0.045
4	17813711	rs1395371	-0.038
4	17919811	rs925098	-0.048
4	18004014	rs13116230	-0.071
4	18037800	rs10033699	0.028
4	18049335	rs1459331	0.032
4	18073943	rs4698667	-0.021
4	39280655	rs746678	0.016
4	39336953	rs3796517	0.017
4	39343940	rs2306596	0.019
4	40121562	rs794001	0.019
4	48467710	rs10024547	0.02
4	48494546	rs9993088	0.021
4	48533148	rs6855022	-0.017
4	48808411	rs4694904	-0.017
4	48972943	rs6824559	-0.019
4	56413803	rs4864548	0.017
4	57733604	rs12650282	0.021
4	57838583	rs17087335	0.031
4	57902276	rs12642622	0.025
4	57903948	rs1277313	0.021
4	73379012	rs788935	-0.018
4	73435404	rs7670571	0.025
4	73454114	rs719382	0.02
4	73518909	rs12644269	0.017
4	73525567	rs17775434	0.028
4	73529400	rs16848464	-0.038
4	82187030	rs1901568	-0.042
4	82241612	rs7681976	-0.032
4	82318524	rs10028610	0.028
4	82325636	rs17500149	0.039
4	82330924	rs10488930	-0.031
4	88640064	rs10016081	-0.016
4	106071064	rs974801	-0.022
4	106160365	rs7670522	0.017
4	106216205	rs12639764	0.027
4	106282165	rs924283	-0.02
4	106316427	rs2726528	-0.02
4	109408608	rs1562975	0.025
4	109453532	rs1452396	0.016
4	109461985	rs17583662	-0.022
4	109465726	rs7688462	0.018
4	114754302	rs13126791	0.024
4	114818999	rs12644014	-0.018
4	122688744	rs4833233	-0.018
4	122720999	rs6838153	-0.022
4	122748996	rs1048433	0.02
4	122769967	rs6824258	-0.021
4	122833314	rs906496	-0.018
4	123835879	rs1458758	0.019
4	123969646	rs1605856	0.024
4	144240473	rs300905	-0.016
4	144312520	rs7680959	-0.019
4	144319745	rs1397528	-0.018
4	144442611	rs11100790	-0.025
4	145261999	rs6852276	0.025
4	145264890	rs2352767	-0.051
4	145278755	rs1505772	0.047
4	145419510	rs7684769	-0.03
4	145430297	rs6827794	-0.023
4	145452783	rs6845536	0.018
4	145499204	rs17019499	0.03
4	145500596	rs13136959	0.044
4	145520608	rs4835180	-0.048
4	145544836	rs17776795	-0.051
4	145544935	rs2575574	-0.058
4	145548933	rs2575570	-0.064
4	145552729	rs2575572	0.032
4	145568352	rs7689420	-0.079
4	145582536	rs2306924	-0.038
4	145602124	rs1472172	-0.052
4	145605075	rs6537309	-0.041
4	145654497	rs7692915	0.047
4	145670871	rs11944404	-0.039
4	145822014	rs11100870	0.04
4	145858473	rs813139	0.04
4	145989190	rs12331496	0.037
4	146081096	rs11734405	-0.026
4	146099647	rs3775800	-0.029
4	146131175	rs2355236	-0.017
4	146211177	rs13109698	0.039
4	152212486	rs13126069	0.017
4	184206296	rs17291855	-0.04
4	184215675	rs955748	-0.028
5	31511467	rs17487575	0.016
5	31528627	rs17409588	-0.019
5	31541142	rs17410035	0.019
5	32693566	rs4867472	0.025
5	32716589	rs10057069	-0.025
5	32733968	rs11744078	0.032
5	32741083	rs11749133	-0.02
5	32746547	rs3828586	-0.02
5	32765457	rs11740580	0.066
5	32788369	rs1158715	-0.023
5	32789852	rs1173756	0.023
5	32810791	rs10521001	-0.022
5	32817576	rs4867478	0.019
5	32831670	rs13154066	0.035
5	32837647	rs11950160	-0.035
5	32841934	rs1818116	0.018
5	32851259	rs516451	0.028
5	32869602	rs10036130	-0.022
5	32888818	rs10472828	-0.017
5	32891191	rs4867479	-0.019
5	32989759	rs13170607	-0.026
5	32995603	rs1533015	-0.024
5	33005008	rs11744178	0.025
5	33010844	rs6867192	-0.022
5	33047414	rs1428211	-0.019
5	33057266	rs445454	-0.016
5	33176567	rs11744729	0.02
5	33228820	rs7706411	0.026
5	33305739	rs268763	-0.034
5	33310214	rs13182969	0.019
5	33338606	rs10040884	-0.028
5	33375972	rs11747502	-0.025
5	36786516	rs6877724	0.02
5	36816661	rs292170	0.019
5	37023898	rs300063	-0.024
5	37427143	rs2886593	-0.017
5	37543121	rs512562	-0.019
5	37545999	rs6881383	-0.021
5	37586211	rs677084	0.018
5	37624167	rs4869538	0.019
5	39419750	rs11739328	-0.02
5	39426020	rs3812040	0.024
5	41574561	rs668732	-0.017
5	42216965	rs6887597	0.018
5	42820125	rs2972756	-0.018
5	50434358	rs2962276	-0.017
5	50451964	rs2962247	-0.019
5	54433393	rs336081	-0.017
5	54439466	rs1021580	-0.022
5	54880701	rs10940474	-0.027
5	54954478	rs10056287	-0.031
5	54985062	rs3846504	-0.028
5	55016916	rs4440309	0.023
5	56031884	rs889312	0.018
5	56042288	rs4312834	-0.028
5	56179212	rs832584	0.021
5	56224124	rs252895	-0.031
5	56233541	rs2591968	-0.023
5	56265168	rs832402	0.023
5	56265992	rs832403	-0.025
5	64531723	rs6449777	0.023
5	64679283	rs6867518	-0.025
5	64691405	rs6449783	-0.025
5	67126008	rs10461534	-0.018
5	67596088	rs3756668	-0.018
5	67599656	rs9291926	0.019
5	72144005	rs34651	-0.041
5	72213483	rs4443401	-0.023
5	73960725	rs820858	0.02
5	77389973	rs252749	-0.02
5	78981550	rs3087813	0.023
5	79809925	rs249012	0.019
5	79815658	rs369998	-0.023
5	88226422	rs16903409	0.032
5	88338789	rs1158464	-0.024
5	88347729	rs6885600	0.028
5	88354675	rs10037512	0.03
5	88392619	rs10054570	-0.02
5	88421363	rs1864180	0.02
5	88657310	rs702847	-0.019
5	88677293	rs247587	-0.017
5	88726337	rs7736534	-0.027
5	88785681	rs1852729	0.017
5	88808594	rs12652212	0.017
5	88847756	rs11953993	0.017
5	88872506	rs4639270	0.017
5	95539448	rs4869272	-0.018
5	95709132	rs10476552	-0.02
5	95751549	rs10515237	-0.021
5	108046359	rs7718626	-0.027
5	108066680	rs6594334	0.021
5	108170607	rs13181901	0.038
5	108218263	rs4560594	-0.025
5	122697009	rs17473342	-0.019
5	122727026	rs6876883	-0.027
5	122759862	rs11241696	0.023
5	122786089	rs7722352	0.037
5	122791137	rs4572998	0.023
5	127468177	rs806100	0.018
5	127543622	rs251215	-0.019
5	127666565	rs469722	-0.022
5	127685135	rs154001	0.019
5	127705251	rs331098	-0.018
5	129074560	rs1422472	-0.033
5	129888054	rs7729880	0.021
5	129925322	rs2215257	0.018
5	130272586	rs12187094	-0.019
5	130543648	rs6882231	0.021
5	130561257	rs2420147	0.023
5	130575413	rs6596006	-0.022
5	130651211	rs6872533	0.027
5	130674076	rs4706020	0.026
5	130766662	rs1291602	-0.027
5	130833946	rs31251	0.022
5	131312327	rs370652	0.025
5	131336287	rs440970	0.02
5	131361778	rs17674015	0.025
5	131408077	rs2069616	-0.031
5	131447104	rs247008	-0.025
5	131575338	rs12521097	0.034
5	131577894	rs2136187	-0.027
5	131580152	rs162907	0.029
5	131590534	rs7727544	0.036
5	131625169	rs2662314	-0.031
5	131649186	rs270607	-0.031
5	131656760	rs11739484	0.052
5	131676320	rs1050152	0.032
5	131703776	rs2631370	0.034
5	131723065	rs17689550	-0.035
5	131723288	rs2073643	-0.03
5	131781288	rs7730247	0.022
5	131820997	rs17622656	0.027
5	133891282	rs2084007	-0.017
5	134076812	rs12657663	-0.028
5	134132269	rs403005	0.019
5	134244946	rs319596	0.018
5	134346304	rs877812	-0.024
5	134348564	rs660273	-0.032
5	134365091	rs474853	0.024
5	134372685	rs31198	0.034
5	134380531	rs254551	-0.02
5	134403558	rs2342144	-0.018
5	134509987	rs1122171	0.017
5	134510303	rs9327705	0.02
5	141681788	rs4624820	0.018
5	168216767	rs891928	-0.023
5	168230920	rs17553805	-0.038
5	168246101	rs17635284	0.037
5	168252563	rs7733222	-0.018
5	168260216	rs1394618	-0.027
5	168263576	rs2938759	0.016
5	168272503	rs17070549	0.058
5	168305161	rs13183458	-0.022
5	168307047	rs2938772	-0.02
5	170784640	rs7736331	0.019
5	170798093	rs10063817	0.024
5	170801952	rs7707008	-0.029
5	170840504	rs4302608	0.019
5	170863509	rs4076077	-0.019
5	170869582	rs10077440	0.023
5	170875097	rs4620037	0.032
5	171024355	rs29635	0.019
5	171151231	rs10516089	0.018
5	171175270	rs33878	-0.024
5	171175659	rs26415	-0.027
5	171181237	rs153750	-0.031
5	171189571	rs33852	-0.03
5	171193790	rs33857	-0.021
5	171194842	rs152394	0.017
5	171195033	rs249516	-0.026
5	171202017	rs26401	-0.025
5	171210392	rs11948648	-0.027
5	171283469	rs4868126	-0.036
5	172936927	rs6894325	-0.035
5	172939755	rs6891752	0.022
5	172962139	rs9313635	0.019
5	172969495	rs11949667	-0.031
5	172983457	rs4867721	-0.026
5	172991573	rs2112676	-0.019
5	172995160	rs12517986	-0.029
5	173002143	rs7705011	-0.025
5	173003224	rs2339962	-0.024
5	173004206	rs7715674	-0.02
5	173005250	rs2112675	-0.026
5	173006447	rs10077254	-0.025
5	173028193	rs258868	0.032
5	176472339	rs166138	-0.029
5	176517797	rs376618	0.023
5	176527577	rs6556301	0.022
5	176531772	rs7708357	-0.023
5	176554850	rs11954311	0.061
5	176587768	rs10463063	0.049
5	176675423	rs12055154	0.059
5	176789719	rs6556312	0.031
5	176809618	rs7708314	0.025
5	178454737	rs7717952	0.017
5	178507090	rs1445845	-0.019
5	179715803	rs745749	0.023
5	179728707	rs4700931	-0.024
5	179729519	rs1035411	-0.026
5	179731695	rs729652	0.017
5	179738101	rs888926	-0.025
6	6884733	rs4960263	0.037
6	7211818	rs1334576	0.019
6	7214499	rs17672692	0.029
6	7225995	rs2714357	0.018
6	7250960	rs2714338	0.022
6	7253731	rs2714341	0.019
6	7260776	rs2714344	0.018
6	7305646	rs3778330	-0.021
6	7312637	rs2714354	0.024
6	7685326	rs4959451	-0.027
6	7695418	rs12208776	0.037
6	7723175	rs4960348	0.033
6	7729614	rs270417	0.033
6	7734059	rs6900447	0.028
6	7736743	rs2068361	-0.025
6	7738959	rs911749	0.021
6	7763858	rs17673852	-0.029
6	7789943	rs13216391	-0.028
6	17655509	rs9367956	0.018
6	19831560	rs6922714	0.028
6	25812069	rs10498730	-0.037
6	25842605	rs9393672	0.018
6	25928376	rs9295676	-0.042
6	25956501	rs6906576	-0.038
6	26001888	rs199753	-0.024
6	26023206	rs9379818	-0.018
6	26089098	rs9366637	-0.043
6	26114372	rs198834	0.032
6	26114702	rs13161	0.016
6	26129948	rs707899	-0.027
6	26148326	rs806973	0.032
6	26153335	rs9379827	-0.038
6	26175852	rs9379831	-0.028
6	26189615	rs806977	0.044
6	26239404	rs9358913	0.057
6	26255451	rs6935954	0.045
6	26285683	rs2393593	0.039
6	26306282	rs9366648	0.041
6	26325463	rs3778279	0.037
6	26325888	rs2179152	0.039
6	26347997	rs10456328	-0.041
6	26364520	rs12194095	-0.036
6	26382765	rs12189870	0.024
6	26383386	rs9461249	0.029
6	26470862	rs4711112	-0.019
6	26566804	rs6456733	0.017
6	26604140	rs6456739	-0.016
6	26704972	rs12202849	-0.02
6	27058312	rs12201774	0.037
6	27226965	rs9393796	0.033
6	27279982	rs12194893	-0.032
6	27367978	rs12194842	0.036
6	27707046	rs17693877	-0.03
6	27886830	rs2130357	-0.02
6	28054198	rs17767294	0.038
6	28431184	rs9468379	-0.03
6	28466988	rs2191037	0.025
6	28631731	rs16894184	0.028
6	28694392	rs1419094	-0.028
6	28836456	rs209164	0.021
6	28904162	rs6912843	0.02
6	28912076	rs2071789	-0.022
6	28923980	rs9380100	-0.028
6	28976071	rs6923005	0.025
6	28992184	rs2394512	0.029
6	29011960	rs9391651	0.024
6	29191548	rs12660419	-0.03
6	29193785	rs3130812	-0.021
6	29275507	rs9257696	0.026
6	29295487	rs6937882	-0.024
6	29297666	rs9357078	-0.027
6	29341308	rs7753474	-0.022
6	29349091	rs3117442	-0.021
6	29353408	rs3094556	-0.022
6	29355148	rs3094549	0.025
6	29385237	rs3131024	-0.032
6	29563067	rs17508548	0.034
6	29566369	rs3095273	0.023
6	29570316	rs3025642	-0.04
6	29576592	rs29262	0.029
6	29653186	rs2747442	0.018
6	29708028	rs9258218	-0.031
6	29712704	rs9258225	0.036
6	29785235	rs1619379	-0.018
6	29794317	rs1736936	-0.017
6	29811709	rs16896081	-0.044
6	29927095	rs2735085	-0.028
6	29932666	rs9260734	-0.025
6	29933439	rs2844806	-0.017
6	30132827	rs1008403	0.023
6	30227397	rs9391806	-0.026
6	30264307	rs1264616	-0.025
6	30285955	rs6924453	-0.024
6	30888161	rs2249464	0.016
6	30914751	rs2517451	-0.032
6	30993958	rs2523897	0.03
6	30998742	rs6457300	0.026
6	31000139	rs11753325	-0.043
6	31011845	rs12528584	-0.037
6	31014116	rs2523870	-0.019
6	31019460	rs9295947	-0.046
6	31025989	rs9262638	-0.031
6	31058340	rs3130544	0.026
6	31062133	rs2535294	0.019
6	31079994	rs2233976	-0.047
6	31107087	rs3094663	0.021
6	31117075	rs1265115	-0.017
6	31126252	rs3130456	-0.027
6	31130078	rs2073723	0.027
6	31134888	rs3130931	0.023
6	31139452	rs879882	0.024
6	31162963	rs4713447	0.03
6	31170514	rs9263870	0.04
6	31171257	rs6921948	0.027
6	31184196	rs3869109	0.023
6	31190850	rs12662501	-0.043
6	31199460	rs3130528	0.037
6	31202246	rs2394888	0.02
6	31206206	rs3130685	-0.018
6	31213413	rs4332019	0.03
6	31234381	rs9264532	-0.017
6	31253444	rs9461684	-0.042
6	31254088	rs2853933	0.028
6	31254936	rs9468920	-0.02
6	31272553	rs9264904	-0.038
6	31273745	rs3873386	0.022
6	31274693	rs3094691	-0.028
6	31317182	rs4540292	0.021
6	31318177	rs4394275	-0.019
6	31318303	rs2523618	-0.027
6	31337815	rs9266440	0.028
6	31347816	rs4713462	-0.023
6	31350704	rs1521	-0.031
6	31351153	rs3016014	-0.031
6	31371430	rs2844519	0.032
6	31382690	rs9266823	0.026
6	31384578	rs9468992	-0.032
6	31388595	rs9295993	0.025
6	31431820	rs2243621	-0.027
6	31449022	rs2523650	0.02
6	31464739	rs3828903	-0.019
6	31475486	rs3132468	-0.019
6	31481146	rs2246871	-0.022
6	31492453	rs3093988	0.025
6	31506648	rs933208	-0.02
6	31518354	rs2523500	-0.022
6	31524851	rs2857605	-0.028
6	31564728	rs2736189	-0.036
6	31564821	rs2844480	-0.032
6	31603591	rs2261033	0.035
6	31604044	rs3132453	0.043
6	31609272	rs3130628	-0.027
6	31610686	rs1052486	0.026
6	31614102	rs2242656	-0.026
6	31628733	rs805262	-0.017
6	31643399	rs3115667	0.03
6	31717692	rs3117572	0.031
6	31840625	rs614549	0.019
6	31851469	rs2844458	-0.026
6	31888367	rs3130683	-0.04
6	31946614	rs6941112	-0.028
6	32032743	rs204883	-0.027
6	32062687	rs2071293	-0.025
6	32076499	rs2269426	-0.022
6	32113980	rs4713506	-0.026
6	32132233	rs2269424	-0.03
6	32138545	rs3130283	0.038
6	32168771	rs3134942	0.027
6	32215796	rs2894239	0.02
6	32259527	rs9268148	-0.024
6	32323745	rs3129907	-0.021
6	32380262	rs6932542	0.019
6	32388144	rs2395165	-0.026
6	32399833	rs9268605	-0.021
6	32411726	rs3129888	-0.02
6	32413094	rs2213586	0.029
6	32427748	rs9268831	-0.021
6	32575735	rs9461776	0.044
6	32594328	rs9271775	-0.023
6	32658310	rs9469220	-0.022
6	32664458	rs2647012	0.026
6	32722186	rs10807113	-0.018
6	32728554	rs4248169	-0.019
6	32730940	rs2071550	-0.017
6	32788712	rs2621322	0.022
6	32797361	rs241440	-0.02
6	33122171	rs756441	0.017
6	33633527	rs6901411	-0.019
6	33636046	rs12195707	-0.021
6	33641956	rs7769838	-0.021
6	33643558	rs2229637	-0.022
6	33644253	rs10947427	-0.023
6	33650621	rs2296330	0.023
6	33651277	rs2296328	-0.02
6	33675851	rs542441	0.019
6	33699899	rs4713671	-0.019
6	33717770	rs9469583	-0.019
6	33723290	rs4304152	0.018
6	33724004	rs6919321	0.021
6	33755890	rs756137	-0.019
6	33775446	rs1547668	-0.021
6	33775641	rs1547669	-0.017
6	33787506	rs4713686	0.02
6	33790415	rs4713691	0.019
6	34165721	rs7742369	-0.059
6	34183057	rs1592269	-0.088
6	34195011	rs1776897	-0.084
6	34197188	rs1759628	0.088
6	34218718	rs9394200	0.099
6	34238514	rs6918981	-0.045
6	34244245	rs4713766	0.087
6	34311414	rs7752035	-0.057
6	34371707	rs6935129	0.064
6	34383208	rs16889678	0.048
6	34428712	rs2894394	-0.082
6	34482498	rs11758326	-0.042
6	34503439	rs11756280	-0.045
6	34546560	rs2814982	0.051
6	34553163	rs11970421	-0.047
6	34569814	rs9469813	0.034
6	34580221	rs2744973	0.023
6	34592731	rs2744963	0.022
6	34638847	rs2815005	0.056
6	34886436	rs9380470	0.051
6	34904488	rs1737727	0.021
6	34922193	rs6915007	-0.099
6	34938809	rs847861	0.03
6	34990968	rs1880090	0.029
6	35003603	rs2820232	0.021
6	35004819	rs12525532	0.021
6	35009153	rs2049316	0.027
6	35017003	rs2689091	0.016
6	35110705	rs3756856	0.035
6	35118236	rs9368849	-0.025
6	35263241	rs16874216	0.069
6	35280971	rs6900530	-0.081
6	35320448	rs7771323	-0.068
6	35327577	rs9658079	-0.067
6	35371434	rs9658125	-0.081
6	35376287	rs6911817	-0.1
6	35377922	rs2267668	0.035
6	35381099	rs4713854	0.045
6	35388479	rs2076169	0.036
6	35403734	rs11966736	-0.11
6	35408959	rs2894401	-0.025
6	35443573	rs2076170	-0.023
6	35445516	rs1016146	-0.021
6	35495927	rs7759599	-0.07
6	35529025	rs6911621	0.023
6	35575487	rs737054	-0.027
6	35671651	rs10456432	-0.025
6	35675696	rs9380529	0.019
6	35685955	rs12200498	0.021
6	35709678	rs9470086	-0.1
6	35747108	rs6910332	-0.018
6	35765043	rs2766597	0.1
6	35813488	rs6457861	-0.1
6	36165213	rs4713936	-0.017
6	36207598	rs9380559	-0.017
6	36216745	rs4236049	0.023
6	41825590	rs6901756	0.025
6	41890835	rs2479723	-0.02
6	41915143	rs6913232	0.016
6	41924931	rs16895130	-0.023
6	44674614	rs9367207	-0.019
6	44676315	rs12529132	-0.018
6	44682316	rs227835	0.02
6	44699068	rs227850	-0.019
6	44765660	rs720988	-0.024
6	44800015	rs542444	0.025
6	44800247	rs9472376	0.028
6	44946463	rs2396369	-0.021
6	44972209	rs1159131	0.023
6	45159774	rs16873215	-0.033
6	45404230	rs1997992	0.017
6	47577064	rs9395287	0.021
6	47597241	rs2046465	0.018
6	72154332	rs9360453	-0.018
6	72203005	rs9351817	-0.017
6	76136268	rs2951928	0.02
6	76174857	rs2951916	-0.022
6	76186658	rs9360910	0.034
6	76199219	rs10943249	0.045
6	76345774	rs12191674	-0.047
6	76429164	rs276685	0.032
6	76482136	rs3798455	0.024
6	76517896	rs721264	-0.031
6	76536333	rs1280049	0.019
6	76567954	rs1923586	0.04
6	76601992	rs2295938	0.03
6	80793667	rs7772677	-0.017
6	80814802	rs2490232	0.017
6	80839315	rs4706113	-0.025
6	80880138	rs6931421	0.031
6	80939228	rs688867	0.027
6	80946687	rs583426	0.027
6	80956208	rs648831	0.031
6	81033097	rs1474791	0.023
6	81038921	rs1341278	-0.056
6	81083188	rs9343991	0.036
6	81159931	rs9344003	-0.035
6	81216957	rs998759	0.028
6	81315235	rs2444827	0.017
6	81332707	rs2085110	0.018
6	81342630	rs2444803	0.048
6	81342885	rs2496689	-0.025
6	81346033	rs1902066	-0.02
6	81392005	rs9361640	0.026
6	81428748	rs985737	0.023
6	81446168	rs9350868	0.022
6	81463045	rs13197404	-0.042
6	81583270	rs16892328	-0.051
6	81634181	rs12213220	0.023
6	81668203	rs7770677	0.022
6	81682916	rs11969591	0.033
6	81708701	rs9449212	-0.028
6	81769538	rs6918133	-0.029
6	81784903	rs9352922	0.048
6	81828364	rs9344109	-0.032
6	81872212	rs6924063	0.023
6	81878755	rs7773268	0.023
6	81904993	rs9341860	0.03
6	81907559	rs9344126	0.03
6	82456984	rs3828760	0.03
6	85448103	rs761391	-0.019
6	105348544	rs2153127	0.023
6	105401013	rs9404590	-0.031
6	105407662	rs314277	0.046
6	105444058	rs369065	-0.042
6	108944165	rs3813498	0.023
6	108996963	rs3800229	0.021
6	109020634	rs4946938	0.032
6	109704062	rs1322815	-0.023
6	109736253	rs13195517	-0.02
6	109740101	rs17534632	-0.024
6	109751601	rs9480957	-0.021
6	109956050	rs13201430	-0.023
6	110096896	rs11968978	0.02
6	110117170	rs4947021	-0.018
6	116373616	rs6568921	0.017
6	116437915	rs9488841	-0.021
6	116707299	rs13203813	0.022
6	116708822	rs519604	-0.018
6	116724291	rs558144	0.024
6	116731075	rs9488923	0.019
6	116747241	rs508521	-0.021
6	116772664	rs9384978	0.02
6	116801573	rs2637687	0.019
6	117344164	rs13196452	0.019
6	117430721	rs13206043	-0.019
6	117438121	rs7762412	0.018
6	117448820	rs783371	-0.017
6	117482982	rs9400981	0.016
6	117502777	rs4946230	-0.022
6	117542521	rs9400993	-0.018
6	117862048	rs2071825	-0.017
6	117869491	rs210621	-0.023
6	117870892	rs8088	0.017
6	126068001	rs980014	-0.018
6	126099246	rs1739384	0.017
6	126156943	rs9321057	0.017
6	126255034	rs10872303	0.016
6	126256410	rs11751595	0.018
6	126609124	rs607779	-0.018
6	126642219	rs647463	-0.038
6	126655243	rs1378579	0.026
6	126661858	rs9375435	0.039
6	126686407	rs12202204	0.021
6	126708470	rs7755075	-0.029
6	126802598	rs7753563	-0.03
6	126964510	rs4273712	-0.031
6	127094587	rs4895816	-0.019
6	127164572	rs17563605	0.026
6	129822837	rs9321170	0.019
6	130321244	rs945889	0.039
6	130328399	rs13203469	-0.019
6	130331265	rs7754426	0.033
6	130337266	rs6569647	0.028
6	130345835	rs1415701	-0.044
6	130349119	rs6569648	-0.044
6	130385104	rs12206570	0.022
6	130387773	rs9402214	0.035
6	130397238	rs9321207	0.017
6	130416949	rs9483083	0.034
6	130419555	rs7755589	0.031
6	130433290	rs9321208	0.026
6	130449280	rs12194709	-0.031
6	130611364	rs10457548	-0.025
6	131302473	rs6926250	0.017
6	131327956	rs6921207	0.023
6	131339257	rs11969461	0.023
6	131394554	rs7752642	0.02
6	141288687	rs9376553	0.02
6	141804428	rs6905051	-0.02
6	142028607	rs975858	-0.021
6	142395720	rs2717	-0.02
6	142408707	rs11155234	-0.021
6	142413383	rs4896576	0.019
6	142455731	rs9376674	0.02
6	142481846	rs225643	-0.02
6	142500925	rs225671	0.023
6	142531037	rs225699	-0.024
6	142569314	rs1572265	0.019
6	142580952	rs7745188	0.023
6	142586578	rs1931989	-0.021
6	142587324	rs9321861	-0.025
6	142607176	rs9484615	0.019
6	142641606	rs12189801	0.047
6	142703877	rs4896582	-0.051
6	142811590	rs10214911	0.036
6	142879589	rs605790	-0.017
6	142888515	rs146250	-0.033
6	142964625	rs6570521	0.02
6	142965039	rs6928084	0.019
6	146207563	rs1062067	0.016
6	152121442	rs11964281	0.028
6	152125444	rs488133	-0.03
6	152130918	rs532010	-0.02
6	152149872	rs12665044	0.026
6	152157122	rs827421	-0.032
6	152162317	rs9322331	0.023
6	152182315	rs1514348	-0.017
6	152309132	rs7743290	-0.02
6	152313718	rs9340944	0.029
6	152328616	rs1569788	-0.023
6	152358179	rs2982712	-0.031
6	152358940	rs3020434	0.032
6	152368758	rs3020366	-0.028
6	152382382	rs2207396	0.024
6	152416625	rs9341052	-0.043
6	156587831	rs11156098	0.027
6	158696300	rs6927137	-0.016
6	158732819	rs9456285	-0.019
6	158737649	rs6933038	0.019
6	158740218	rs10945541	0.024
6	158806047	rs705932	0.019
6	158910698	rs12206717	-0.053
6	164107529	rs17630640	-0.026
6	166277064	rs2498581	-0.023
6	166333799	rs9459531	0.02
6	168814455	rs2763264	0.018
6	168847175	rs2609334	0.022
6	169347773	rs9294937	0.017
7	2734713	rs10276467	0.029
7	2745124	rs6461534	0.025
7	2750028	rs10229817	0.025
7	2753725	rs11976039	0.018
7	2753929	rs10950842	-0.028
7	2754625	rs4719646	-0.034
7	2765723	rs4722006	0.023
7	2768864	rs798532	0.03
7	2780863	rs208354	0.025
7	2792524	rs11761804	0.025
7	2799686	rs208346	0.031
7	2811543	rs1182206	0.028
7	2831083	rs2533888	0.034
7	2869391	rs1182190	0.035
7	2895627	rs1713913	-0.033
7	2904928	rs2527521	-0.026
7	2911972	rs1182144	0.022
7	8014957	rs37976	0.018
7	8062590	rs10243846	0.017
7	8098140	rs9648623	0.023
7	19567171	rs17141544	0.066
7	19649160	rs11978390	-0.058
7	19757731	rs10239591	-0.021
7	19764868	rs17452423	-0.055
7	19781531	rs10950752	-0.024
7	19786109	rs2390155	-0.018
7	19791585	rs17452644	-0.064
7	19808196	rs10486368	-0.045
7	20371758	rs206198	0.025
7	20397974	rs10265149	-0.025
7	20413590	rs1023522	-0.026
7	20422054	rs17365306	-0.025
7	20426263	rs4473914	0.022
7	20437823	rs10263803	-0.022
7	20442783	rs2158252	-0.025
7	20453875	rs4719613	0.028
7	20467339	rs4721909	-0.018
7	23472061	rs12700439	0.025
7	23473292	rs6971100	0.024
7	23483815	rs12540730	0.037
7	23519260	rs10950949	0.032
7	23528927	rs7776572	-0.02
7	23589042	rs11773115	0.034
7	23597913	rs12540601	0.02
7	23601224	rs227940	-0.02
7	23607537	rs13230456	-0.03
7	23610629	rs227951	-0.021
7	23646317	rs227917	-0.019
7	23667847	rs13230595	-0.021
7	24075743	rs10231643	-0.018
7	25873110	rs10282436	0.021
7	28122977	rs10951191	-0.027
7	28138639	rs6958010	0.033
7	28145564	rs2008296	0.046
7	28150475	rs10275834	0.026
7	28161379	rs6962289	-0.023
7	28179396	rs849139	-0.035
7	28183702	rs849140	0.038
7	28185091	rs849141	0.045
7	28189411	rs1635852	0.034
7	28730009	rs9691873	0.018
7	28746913	rs12540480	0.019
7	28751137	rs12533079	0.022
7	28751787	rs10226517	-0.017
7	28770047	rs4722837	0.017
7	28815239	rs2299116	-0.019
7	28844815	rs2282909	0.019
7	32915204	rs7785065	0.016
7	37992041	rs2722281	0.026
7	38009814	rs2598082	-0.022
7	38060785	rs1721400	-0.025
7	38103949	rs1474346	-0.025
7	38109048	rs1014842	-0.017
7	38110425	rs940347	-0.027
7	38149932	rs10280461	0.017
7	46360746	rs12538141	0.034
7	46472363	rs12537559	-0.027
7	46511393	rs3890267	0.022
7	50730452	rs2715094	-0.021
7	55889334	rs1113765	-0.024
7	77297415	rs9641271	0.017
7	77308295	rs17807185	-0.022
7	77393739	rs4729710	-0.037
7	77459325	rs17158527	0.031
7	77582265	rs848461	0.017
7	91405630	rs17731432	-0.031
7	92096133	rs10257545	0.053
7	92144751	rs10252324	0.036
7	92182674	rs6950934	-0.043
7	92236829	rs4272	-0.073
7	92250354	rs42045	0.044
7	92264410	rs2282978	-0.061
7	92280695	rs11765954	-0.063
7	92332375	rs2079147	0.045
7	92377183	rs4729049	-0.034
7	92380438	rs17164772	-0.036
7	92449293	rs10246604	0.052
7	96048278	rs9640640	0.016
7	120737058	rs12673968	-0.017
7	120852193	rs1357756	-0.017
7	120873078	rs1534016	0.017
7	135045786	rs6962887	0.023
7	135103660	rs2696879	-0.019
7	135247752	rs6467595	-0.02
7	135254692	rs11768962	-0.025
7	135376893	rs3112335	0.022
7	137515613	rs2617890	-0.017
7	137548919	rs4732272	-0.018
7	137596147	rs273961	0.018
7	137611566	rs273945	-0.019
7	148629759	rs822531	0.036
7	148673365	rs10952787	0.021
7	148680989	rs2709331	0.025
7	148719656	rs1551927	-0.028
7	150512100	rs11982695	0.024
7	150512172	rs10231759	-0.03
7	150512307	rs16884656	-0.029
7	150518393	rs10278673	0.019
7	150522565	rs13437864	-0.018
7	150542515	rs6977081	0.026
7	150599205	rs10216051	-0.02
7	150667210	rs3807375	0.02
7	150668070	rs10236214	0.024
7	150708302	rs1808593	0.025
8	4803156	rs12681508	0.017
8	4809797	rs10448110	0.017
8	4828351	rs7004026	0.019
8	4829193	rs4266671	0.017
8	8752587	rs332017	-0.042
8	9139629	rs329985	-0.018
8	13128100	rs884058	0.016
8	13273477	rs7834383	0.022
8	22562352	rs7823327	0.019
8	23165825	rs4872102	-0.019
8	23173314	rs4288380	0.026
8	23174883	rs13282766	-0.023
8	23175252	rs13248926	-0.021
8	23181742	rs4323477	-0.021
8	23355620	rs7832926	-0.019
8	23367757	rs11135740	-0.025
8	23367883	rs7824718	0.025
8	23383204	rs7008867	0.024
8	23394908	rs1008856	-0.03
8	24088374	rs11991223	-0.021
8	24101897	rs6989000	0.024
8	24107296	rs17051746	0.031
8	25325730	rs11996213	0.018
8	25407292	rs7832226	0.018
8	27494612	rs894019	0.018
8	27505756	rs2582369	0.022
8	49469523	rs6990833	0.022
8	56867945	rs7828258	-0.017
8	56874017	rs2719267	-0.017
8	56903610	rs9650314	-0.022
8	57100149	rs7833986	-0.04
8	57195664	rs7463906	0.043
8	57198214	rs11990562	-0.054
8	57214496	rs12680392	-0.033
8	57216066	rs4419802	0.034
8	57222136	rs7011286	0.026
8	57298728	rs16920516	0.016
8	57360485	rs2609997	-0.017
8	57568972	rs16920907	0.024
8	57645857	rs1972688	0.027
8	57665019	rs4737446	0.021
8	75883054	rs2956605	0.024
8	75886297	rs2925155	-0.023
8	75984881	rs7009332	-0.019
8	76002787	rs1543024	0.017
8	76004157	rs985094	-0.017
8	76013093	rs7812482	0.017
8	76025955	rs11991447	-0.023
8	78043790	rs17449553	-0.019
8	78057807	rs10504645	0.019
8	78060354	rs13439699	-0.022
8	78103417	rs2167730	0.024
8	78153487	rs6989596	0.026
8	78160049	rs7828279	0.017
8	78202736	rs7814259	0.018
8	78236020	rs7016767	0.016
8	116635942	rs2721939	-0.017
8	117509887	rs4876357	0.017
8	117523035	rs4361786	0.022
8	117574612	rs6988499	-0.02
8	120444158	rs1461693	-0.021
8	120567358	rs4871352	0.021
8	120575184	rs1058913	-0.024
8	120596023	rs10283100	-0.057
8	120597417	rs1992721	-0.02
8	120841531	rs10108322	0.031
8	126459990	rs4871598	-0.02
8	126470831	rs12678799	-0.024
8	126496775	rs16900644	-0.021
8	126508746	rs6989280	-0.023
8	129170026	rs16893186	-0.019
8	129950844	rs7017252	0.017
8	130706301	rs4076446	-0.017
8	130718712	rs4130415	0.05
8	130724502	rs10091174	0.02
8	130724556	rs12679359	-0.052
8	130725082	rs10094846	-0.036
8	130727016	rs10956489	-0.053
8	130732295	rs4733729	-0.025
8	130734461	rs2062078	-0.047
8	130754719	rs4733737	-0.044
8	130760850	rs4144738	0.029
8	130761182	rs4144737	0.023
8	130764791	rs4285452	0.017
8	130788548	rs4733741	-0.027
8	130799184	rs3912318	-0.017
8	131398888	rs6415517	0.023
8	135550073	rs16905167	0.022
8	135553329	rs9324581	0.021
8	135593713	rs7841159	0.026
8	135602581	rs3739425	0.023
8	135607485	rs7829476	0.03
8	135609537	rs879104	-0.019
8	135614972	rs3739422	0.03
8	135635481	rs1077224	0.026
8	135648040	rs2028556	0.03
8	135648397	rs2028557	-0.023
8	135654340	rs11166643	-0.025
8	135664673	rs7000796	0.022
8	135669222	rs16905212	0.036
8	135669810	rs17778003	0.028
8	135697951	rs7829427	0.031
8	135703504	rs4909347	0.027
8	135712067	rs4909609	0.02
8	135731578	rs9969668	0.033
8	135748474	rs11775800	-0.019
8	135752704	rs13272723	0.029
8	135762452	rs7013711	-0.023
8	135768759	rs6995897	0.022
8	135769607	rs12681690	-0.025
8	145031265	rs11777239	-0.018
8	145067467	rs9100	-0.016
8	145276592	rs9650467	0.017
9	16368732	rs7864648	0.021
9	16431230	rs9298764	-0.017
9	16453551	rs1927621	-0.018
9	16456965	rs1927640	-0.019
9	16484870	rs997694	-0.019
9	16730753	rs1330302	0.032
9	16768707	rs7859111	-0.03
9	16787670	rs3927536	0.021
9	18629283	rs10963680	-0.019
9	18629792	rs1576900	-0.019
9	35751221	rs1570248	0.019
9	35766561	rs4878628	-0.019
9	35809328	rs2281645	0.019
9	78504729	rs3814115	-0.022
9	78518999	rs10869665	-0.019
9	86559213	rs4147132	-0.024
9	86646572	rs10868083	-0.028
9	86694759	rs10746732	-0.025
9	89051246	rs184789	-0.024
9	89060516	rs7851100	-0.026
9	89074684	rs7026472	0.022
9	89087650	rs465486	0.023
9	89107564	rs168493	0.028
9	89140339	rs6559935	0.022
9	89142905	rs2148996	-0.022
9	89147815	rs1023003	0.023
9	89162323	rs10780767	0.022
9	89166936	rs12551728	-0.027
9	90811182	rs2814828	0.029
9	90820013	rs2492849	0.027
9	90826765	rs2578240	0.023
9	90832856	rs2814845	-0.027
9	90835589	rs2578246	-0.025
9	90852161	rs17054006	0.024
9	90857957	rs7028051	0.018
9	90875879	rs893494	-0.025
9	94483198	rs7466603	0.018
9	95147434	rs1380	-0.026
9	95159196	rs10992322	0.02
9	95237222	rs3739606	-0.022
9	95243549	rs331377	-0.018
9	95551830	rs2181585	-0.021
9	95559505	rs10992471	-0.018
9	95560534	rs12554627	-0.027
9	95621504	rs10739931	-0.017
9	95696252	rs13284600	0.024
9	95699292	rs7856228	0.02
9	95783158	rs10992581	-0.019
9	95786065	rs7854887	0.021
9	96082919	rs13293217	0.017
9	97000863	rs7029157	0.033
9	97018042	rs4557766	0.03
9	97061544	rs12343413	-0.026
9	97277059	rs7041248	0.039
9	97280338	rs12342274	0.034
9	97411338	rs10119050	0.032
9	97443341	rs4460442	0.02
9	97503985	rs7851726	0.019
9	97639463	rs10993381	-0.038
9	97768286	rs10761364	-0.027
9	97783630	rs10993456	0.032
9	98143642	rs357542	0.025
9	98171401	rs10761388	0.019
9	98204792	rs16909859	0.033
9	98231008	rs16909898	-0.033
9	98238358	rs2066836	0.033
9	98259703	rs10512248	-0.035
9	98368761	rs1984119	0.038
9	98376699	rs10988802	0.037
9	98381360	rs7864457	0.031
9	98382950	rs7854560	0.028
9	98383097	rs7860540	-0.018
9	98393411	rs16910070	0.038
9	98398956	rs10819953	-0.032
9	98410405	rs10990303	0.036
9	98414137	rs10990568	-0.02
9	98417840	rs10122178	-0.017
9	98420881	rs1582073	0.018
9	98426006	rs7047000	-0.018
9	98447172	rs817184	-0.023
9	98447883	rs1335049	-0.018
9	98452793	rs4743181	0.019
9	98473646	rs700992	-0.024
9	98483660	rs354271	-0.018
9	99087685	rs10990503	-0.027
9	99097527	rs6479272	-0.02
9	99188248	rs1885427	-0.044
9	101743336	rs989393	0.022
9	101761241	rs1413299	-0.018
9	101776125	rs6478966	-0.018
9	108396034	rs10978176	-0.027
9	108897517	rs9409081	0.027
9	108901466	rs9409083	-0.03
9	108907646	rs9409084	0.021
9	108926464	rs13300395	-0.024
9	109104850	rs12686474	0.022
9	109113488	rs4742991	0.02
9	109124981	rs1119404	-0.018
9	109181911	rs902143	0.02
9	109198515	rs980616	-0.02
9	109557941	rs4128264	0.028
9	109592778	rs4625093	-0.02
9	109618474	rs10978661	-0.035
9	109632353	rs4743034	0.03
9	109644865	rs6477547	0.027
9	109653221	rs3814542	-0.023
9	109658333	rs907064	-0.026
9	113792706	rs3739707	-0.024
9	113831845	rs10980720	0.02
9	114279497	rs12003641	0.029
9	118012841	rs10125253	-0.017
9	118305438	rs10119624	0.024
9	118311498	rs7046356	-0.022
9	118314667	rs2900601	0.031
9	118440540	rs2900611	-0.028
9	118461146	rs4978647	-0.029
9	118540913	rs6478204	0.016
9	118953457	rs3789281	-0.017
9	118959731	rs3789283	0.017
9	119090744	rs17301196	0.026
9	119099873	rs13294988	0.02
9	119103247	rs7862256	0.033
9	119106881	rs7020782	0.028
9	119117464	rs7865534	0.036
9	119130627	rs12353147	-0.019
9	119266695	rs4836732	-0.017
9	119301607	rs13283416	-0.018
9	119341037	rs11787627	0.02
9	119405271	rs811458	0.022
9	119462112	rs3019	-0.034
9	133426961	rs11243757	0.017
9	133435678	rs10793930	0.029
9	133436730	rs10793932	-0.017
9	133440620	rs7030440	-0.032
9	133441389	rs10901185	0.019
9	133442778	rs10793939	-0.018
9	133496402	rs11794652	0.024
9	137237661	rs4917354	-0.018
9	137294030	rs3132301	-0.024
9	139105229	rs3824359	-0.035
9	139111870	rs7849585	0.036
9	139119215	rs10858250	-0.036
9	139253839	rs1128905	-0.021
9	139266496	rs4077515	0.021
9	139300547	rs10781518	-0.019
9	139301583	rs3087886	-0.019
9	139316744	rs11145974	0.019
9	139320069	rs10448340	-0.019
9	139323311	rs8413	-0.023
9	139341612	rs3812591	-0.024
10	4948921	rs12267832	-0.027
10	5008383	rs7908994	-0.036
10	12906431	rs10906242	0.02
10	12926428	rs4748006	-0.018
10	12933926	rs1888665	-0.023
10	12938754	rs3232	-0.024
10	12953137	rs11813956	0.021
10	12974824	rs1251015	0.019
10	12976288	rs1251007	0.02
10	12983576	rs10906260	0.018
10	12985117	rs281848	-0.02
10	25048987	rs2152432	0.018
10	25055592	rs951857	0.019
10	27873733	rs12771357	-0.023
10	27969032	rs2637277	0.03
10	52762887	rs10995319	0.019
10	61467182	rs1171617	-0.022
10	69913203	rs7095238	-0.018
10	69933921	rs10997975	0.021
10	69935396	rs10823149	0.021
10	69998055	rs1900005	-0.02
10	70011838	rs3858145	0.019
10	70086313	rs10762224	-0.021
10	70143774	rs7899885	0.022
10	70183745	rs11814378	-0.029
10	70197519	rs7905556	-0.025
10	70220535	rs2031098	-0.029
10	70255576	rs10762229	-0.023
10	70263579	rs10823215	-0.024
10	70332862	rs12221107	-0.03
10	70377991	rs2664420	0.019
10	80913782	rs6480922	0.023
10	80929130	rs703991	-0.025
10	80930698	rs7914926	0.022
10	81089162	rs11002928	0.027
10	81114060	rs7332	-0.029
10	89389578	rs4934353	-0.019
10	92983831	rs11186507	-0.029
10	92990910	rs11186510	-0.02
10	97783874	rs11814327	-0.02
10	97962687	rs12762814	-0.018
10	101809659	rs11593916	-0.019
10	102647686	rs7899336	-0.028
10	102663197	rs10883558	-0.021
10	102667751	rs7902725	0.02
10	102684380	rs10883563	0.023
10	102746231	rs7184	0.02
10	104236687	rs1056744	-0.025
10	104240438	rs13287	0.023
10	104315667	rs10786679	-0.026
10	104414221	rs3850699	-0.02
10	104438565	rs7077678	-0.019
10	104440050	rs7907503	0.017
10	104500659	rs10786706	0.021
10	104527341	rs7079231	0.022
10	104596924	rs6163	0.016
10	104605328	rs7089422	-0.021
10	104605521	rs17724534	-0.025
10	104814162	rs2275271	-0.017
10	105474652	rs10883903	-0.021
10	105483784	rs12219579	-0.019
10	105547517	rs1015037	0.027
10	105580251	rs11594668	0.033
10	105671527	rs1265165	0.028
10	120959450	rs10749299	0.02
10	120970543	rs9325562	0.018
10	121123633	rs291970	0.029
10	121124501	rs884970	0.018
10	121129075	rs17608274	0.026
10	121131313	rs10787959	0.027
10	121136491	rs291977	0.019
10	121139331	rs6585546	0.018
10	121149403	rs10886471	-0.017
10	123396806	rs1614303	0.022
10	126294359	rs10901782	0.02
10	126348761	rs3781453	-0.018
10	126383088	rs11245333	0.02
10	127711296	rs11244772	-0.018
11	244552	rs2272566	0.016
11	1993975	rs190063	-0.024
11	2021649	rs2735971	0.026
11	2171601	rs4320932	0.029
11	2173447	rs7924316	-0.018
11	2236689	rs11021705	-0.018
11	2299035	rs1011476	0.019
11	2776448	rs11023996	-0.03
11	2810731	rs2237886	0.043
11	8252853	rs110419	0.017
11	12652968	rs4288736	-0.018
11	12660201	rs6485968	0.02
11	12680733	rs10831894	0.023
11	12812419	rs10831908	0.023
11	12842990	rs4757060	-0.02
11	12845835	rs17409101	0.019
11	12916717	rs11022535	-0.035
11	14264916	rs2303973	-0.02
11	14264979	rs2303974	-0.018
11	14285900	rs4756786	-0.018
11	14810762	rs4757268	0.016
11	17037793	rs7130826	-0.02
11	17267029	rs1488933	0.019
11	17316029	rs1330	0.023
11	17320797	rs10741725	0.019
11	30334223	rs1856142	-0.025
11	30342542	rs4083926	-0.023
11	30393360	rs640245	0.018
11	30397010	rs522089	-0.021
11	30447998	rs704660	0.016
11	30489027	rs1026477	-0.017
11	30520163	rs11031118	-0.019
11	45936035	rs3802758	0.039
11	45958637	rs7934681	0.032
11	47246397	rs7395581	-0.02
11	47380593	rs3740689	-0.024
11	47432303	rs755553	0.025
11	47441513	rs10838708	-0.024
11	47449544	rs7105122	0.029
11	47486885	rs1317149	-0.027
11	47529947	rs7124681	-0.02
11	47540007	rs9666924	-0.023
11	47969152	rs1681630	0.029
11	48028343	rs17198607	0.025
11	48050995	rs7130876	-0.025
11	48058313	rs1113480	-0.024
11	48085189	rs11601310	0.022
11	48113232	rs1910364	0.022
11	48182237	rs1039481	-0.022
11	48285906	rs16905753	0.025
11	48598859	rs10437592	0.025
11	49307511	rs3974703	-0.022
11	49357043	rs3862342	-0.018
11	49581925	rs11040428	0.018
11	49644966	rs12279947	0.024
11	50522307	rs11245742	-0.016
11	51446535	rs507015	-0.017
11	51516000	rs11246607	-0.018
11	54835203	rs4540846	0.018
11	55849535	rs4939020	0.019
11	56000471	rs11227599	0.023
11	57004344	rs948847	-0.018
11	57013248	rs599947	-0.017
11	64837370	rs566908	0.017
11	64946858	rs1195968	-0.023
11	64977937	rs542380	-0.023
11	64979912	rs12789598	-0.033
11	65064690	rs487989	-0.024
11	65249089	rs1787666	0.031
11	65558309	rs2277304	-0.025
11	65564786	rs44205	-0.019
11	65727799	rs593525	0.017
11	65747057	rs754532	0.019
11	66186882	rs7947391	-0.019
11	66690454	rs7110302	-0.021
11	66718431	rs1530891	-0.017
11	66832528	rs11227673	-0.02
11	66834252	rs2282502	-0.025
11	68201295	rs3736228	-0.027
11	68387984	rs7128942	-0.026
11	68411347	rs4930585	-0.028
11	68427244	rs2156464	-0.022
11	69163161	rs4357716	0.031
11	69933696	rs2509132	0.021
11	69933717	rs2509133	-0.019
11	69935558	rs11233666	0.019
11	74485613	rs556916	-0.019
11	74678203	rs493001	-0.021
11	74732410	rs4387374	0.019
11	75105297	rs17310905	0.036
11	75276178	rs606452	0.043
11	75277628	rs584961	0.051
11	75277992	rs651581	-0.021
11	75287341	rs609309	0.021
11	75359175	rs11236476	-0.032
11	118550601	rs673770	-0.019
11	118641451	rs2508929	0.025
[truncated: 911 more rows]
